# Supplementary material for: Toxic or Not Toxic, That Is the Carbon Quantum Dot’s Question: A Comprehensive Evaluation with Zebrafish Embryo, Eleutheroembryo, and Adult Models
Source: Polymers (Basel). 2021 May 15;13(10):1598. doi: 10.3390/polym13101598 (PMC8155906; doi:10.3390/polym13101598)
Supplement: Supplementary file 1 [file polymers-13-01598-s001.zip]

Archive with 1 entries (1 files):
- polymers-1186167-SI.pdf
